# Supplementary material for: Causality relationship between 91 inflammatory factors and Alzheimer disease: A bidirectional Mendelian randomization study
Source: Medicine (Baltimore). 2026 Apr 24;105(17):e48136. doi: 10.1097/MD.0000000000048136 (PMC13124327; doi:10.1097/MD.0000000000048136)
Supplement: Supplementary file 1 [file medi-105-e48136-s001.xlsx]

## Sheet: Table S1
Table S1. AD-Inflammatory Factor-results.
Exposure	Outcome	Heterogeneity test			Pleiotropy test
		MR Egger	IVW		IVW
		Q-value	Q-df	p-value	Intercept	SE	p-value
C-X-C motif chemokine 5	AD	0.654	21	0.709	0.003	0.014	0.809
Interleukin-18 receptor 1	AD	0.076	545	0.081	0	0.004	0.957
Interleukin-6	AD	0.212	12	0.19	0.037	0.033	0.285
Tumor necrosis factor	AD	0.912	28	0.85	0.031	0.019	0.114
Outcome	Exposure	Heterogeneity test			Pleiotropy test
		MR Egger	IVW		IVW
		Q-value	Q-df	p-value	Intercept	SE	p-value
TNF-related apoptosis-inducing ligand	AD	0.37	30	0.418	0.002	0.008	0.823
Stem cell factor	AD	0.776	30	0.664	0.014	0.008	0.084
Monocyte chemoattractant protein-4	AD	0.187	30	0.223	0	0.009	0.971
Interleukin-5	AD	0.47	30	0.512	0.004	0.009	0.643
Cystatin D	AD	0.887	30	0.742	0.016	0.008	0.044

## Sheet: Table S2
Table S2. AD-Cystatin D levels-results.
Outcome	Outcome (inflammatory factor)	Exposure	nsnp	b_MR.Egger	se_MR.Egger	pval_MR.Egger	estimate_MR.Egger	estimate_Weighted.median	estimate_Inverse.variance.weighted.	estimate_Weighted.mode	estimate_Simple.mode	Q_df_Inverse.variance.weighted	Q_pval_MR.Egger	Q_pval_Inverse.variance.weighted	egger_intercept	se	pval
GCST90274777	Cystatin D levels	AD	31	-0.0688941	0.0235902	0.00669968	0.93 (0.89-0.98)	0.95 (0.92-0.99)	0.97 (0.95-1.00)	0.95 (0.91-0.99)	1.01 (0.94-1.10)	30	0.886634	0.742133	0.0163637	0.00776132	0.0437569
Outcome	Outcome (inflammatory factor)	Exposure	nsnp	b_MR.Egger	se_MR.Egger	pval_MR.Egger	estimate_MR.Egger	estimate_Weighted.median	estimate_Inverse.variance.weighted.	estimate_Weighted.mode	estimate_Simple.mode	Q_df_Inverse.variance.weighted	Q_pval_MR.Egger	Q_pval_Inverse.variance.weighted	egger_intercept	se	pval
GCST90274777	Cystatin D levels	AD	31	-0.0688941	0.0235902	0.00669968	0.93 (0.89-0.98)	0.95 (0.92-0.99)	0.97 (0.95-1.00)	0.95 (0.91-0.99)	1.01 (0.94-1.10)	30	0.886634	0.742133	0.0163637	0.00776132	0.0437569

## Sheet: Table S3
Table S3. AD-Interleukin-5 levels-results.
Outcome	Outcome (inflammatory factor)	Exposure	nsnp	b_MR.Egger	se_MR.Egger	pval_MR.Egger	estimate_MR.Egger	estimate_Weighted.median	estimate_Inverse.variance.weighted.	estimate_Weighted.mode	estimate_Simple.mode	Q_df_Inverse.variance.weighted	Q_pval_MR.Egger	Q_pval_Inverse.variance.weighted	egger_intercept	se	pval
GCST90274814	Interleukin-5 levels	AD	31	0.0179616	0.0268392	0.508643	1.02 (0.97-1.07)	1.02 (0.98-1.07)	1.03 (1.00-1.06)	1.03 (0.98-1.08)	1.04 (0.96-1.12)	30	0.470438	0.511513	0.00418087	0.0089362	0.643384
Outcome	Outcome (inflammatory factor)	Exposure	nsnp	b_MR.Egger	se_MR.Egger	pval_MR.Egger	estimate_MR.Egger	estimate_Weighted.median	estimate_Inverse.variance.weighted.	estimate_Weighted.mode	estimate_Simple.mode	Q_df_Inverse.variance.weighted	Q_pval_MR.Egger	Q_pval_Inverse.variance.weighted	egger_intercept	se	pval
GCST90274814	Interleukin-5 levels	AD	31	0.0179616	0.0268392	0.508643	1.02 (0.97-1.07)	1.02 (0.98-1.07)	1.03 (1.00-1.06)	1.03 (0.98-1.08)	1.04 (0.96-1.12)	30	0.470438	0.511513	0.00418087	0.0089362	0.643384

## Sheet: Table S4
Table S4. AD-onocyte chemoattractant protein-4-results.
Outcome	Outcome (inflammatory factor)	Exposure	nsnp	b_MR.Egger	se_MR.Egger	pval_MR.Egger	estimate_MR.Egger	estimate_Weighted.median	estimate_Inverse.variance.weighted.	estimate_Weighted.mode	estimate_Simple.mode	Q_df_Inverse.variance.weighted	Q_pval_MR.Egger	Q_pval_Inverse.variance.weighted	egger_intercept	se	pval
GCST90274824	Monocyte chemoattractant protein-4 levels	AD	31	0.0268263	0.0265392	0.320465	1.03 (0.98-1.08)	1.03 (0.99-1.07)	1.03 (1.00-1.05)	1.03 (0.98-1.08)	1.06 (0.97-1.14)	30	0.18689	0.222949	-0.000320933	0.0087223	0.970901
Outcome	Outcome (inflammatory factor)	Exposure	nsnp	b_MR.Egger	se_MR.Egger	pval_MR.Egger	estimate_MR.Egger	estimate_Weighted.median	estimate_Inverse.variance.weighted.	estimate_Weighted.mode	estimate_Simple.mode	Q_df_Inverse.variance.weighted	Q_pval_MR.Egger	Q_pval_Inverse.variance.weighted	egger_intercept	se	pval
GCST90274824	Monocyte chemoattractant protein-4 levels	AD	31	0.0268263	0.0265392	0.320465	1.03 (0.98-1.08)	1.03 (0.99-1.07)	1.03 (1.00-1.05)	1.03 (0.98-1.08)	1.06 (0.97-1.14)	30	0.18689	0.222949	-0.000320933	0.0087223	0.970901

## Sheet: Table S5
Table S5. AD-Stem cell factor levels-results.
Outcome	Outcome (inflammatory factor)	Exposure	nsnp	b_MR.Egger	se_MR.Egger	pval_MR.Egger	estimate_MR.Egger	estimate_Weighted.median	estimate_Inverse.variance.weighted.	estimate_Weighted.mode	estimate_Simple.mode	Q_df_Inverse.variance.weighted	Q_pval_MR.Egger	Q_pval_Inverse.variance.weighted	egger_intercept	se	pval
GCST90274833	Stem cell factor levels	AD	31	0.0645443	0.0239241	0.0115084	1.07 (1.02-1.12)	1.04 (1.00-1.08)	1.03 (1.00-1.05)	1.08 (1.04-1.13)	1.05 (0.96-1.15)	30	0.775857	0.663686	-0.0140622	0.00785085	0.0837085
Outcome	Outcome (inflammatory factor)	Exposure	nsnp	b_MR.Egger	se_MR.Egger	pval_MR.Egger	estimate_MR.Egger	estimate_Weighted.median	estimate_Inverse.variance.weighted.	estimate_Weighted.mode	estimate_Simple.mode	Q_df_Inverse.variance.weighted	Q_pval_MR.Egger	Q_pval_Inverse.variance.weighted	egger_intercept	se	pval
GCST90274833	Stem cell factor levels	AD	31	0.0645443	0.0239241	0.0115084	1.07 (1.02-1.12)	1.04 (1.00-1.08)	1.03 (1.00-1.05)	1.08 (1.04-1.13)	1.05 (0.96-1.15)	30	0.775857	0.663686	-0.0140622	0.00785085	0.0837085

## Sheet: Table S6
Table S6. AD-TNF-related apoptosis-inducing ligand-results.
Outcome	Outcome (inflammatory factor)	Exposure	nsnp	b_MR.Egger	se_MR.Egger	pval_MR.Egger	estimate_MR.Egger	estimate_Weighted.median	estimate_Inverse.variance.weighted.	estimate_Weighted.mode	estimate_Simple.mode	Q_df_Inverse.variance.weighted	Q_pval_MR.Egger	Q_pval_Inverse.variance.weighted	egger_intercept	se	pval
GCST90274843	TNF-related apoptosis-inducing ligand levels	AD	31	-0.0245914	0.024648	0.326676	0.98 (0.93-1.02)	0.96 (0.92-1.00)	0.97 (0.95-0.99)	0.96 (0.92-1.00)	0.97 (0.91-1.04)	30	0.370294	0.417808	-0.00182926	0.00811195	0.823171
Outcome	Outcome (inflammatory factor)	Exposure	nsnp	b_MR.Egger	se_MR.Egger	pval_MR.Egger	estimate_MR.Egger	estimate_Weighted.median	estimate_Inverse.variance.weighted.	estimate_Weighted.mode	estimate_Simple.mode	Q_df_Inverse.variance.weighted	Q_pval_MR.Egger	Q_pval_Inverse.variance.weighted	egger_intercept	se	pval
GCST90274843	TNF-related apoptosis-inducing ligand levels	AD	31	-0.0245914	0.024648	0.326676	0.98 (0.93-1.02)	0.96 (0.92-1.00)	0.97 (0.95-0.99)	0.96 (0.92-1.00)	0.97 (0.91-1.04)	30	0.370294	0.417808	-0.00182926	0.00811195	0.823171

## Sheet: Table S7
Table S7. AD-C-X-C motif chemokine 5 levels-results.
id.exposure	id.outcome	outcome	exposure	nsnp	b_MR Egger	se_MR Egger	pval_MR Egger	pval_Weighted median	estimate_Inverse variance weighted	estimate_Weighted mode	estimate_Simple mode	Q_df_Inverse variance weighted	Q_pval_MR Egger	Q_pval_Inverse variance weighted	egger_intercept	se	pval
TnrNTC	gEqAHc	outcome	exposure	22	-0.211947	0.105929524968866	0.0591690746528901	0.0179854537589291	0.83 (0.72-0.94)	0.80 (0.68-0.94)	0.87 (0.61-1.25)	21	0.654405296074391	0.708810137037573	0.00340348387496893	0.0139074689550401	0.809163864706862

## Sheet: Table S8
Table S8. AD Interleukin-6 levels-results.
id.exposure	id.outcome	outcome	exposure	nsnp	b_MR Egger	se_MR Egger	pval_MR Egger	pval_Weighted median	estimate_Inverse variance weighted	estimate_Weighted mode	estimate_Simple mode	Q_df_Inverse variance weighted	Q_pval_MR Egger	Q_pval_Inverse variance weighted	egger_intercept	se	pval
arHlY4	ztWefG	outcome	exposure	13	0.666775127559895	0.281588231398456	0.0372894022531308	0.00785678754767221	1.48 (1.16-1.90)	1.51 (1.03-2.21)	1.29 (0.72-2.30)	12	0.212393632964183	0.189583219036233	-0.0368699	0.0328168078605871	0.285143610396618

## Sheet: Table S9
Table S9. AD interleukin-18 receptor 1 levels-results.
id.exposure	id.outcome	outcome	exposure	nsnp	b_MR Egger	se_MR Egger	pval_MR Egger	pval_Weighted median	estimate_Inverse variance weighted	estimate_Weighted mode	estimate_Simple mode	Q_df_Inverse variance weighted	Q_pval_MR Egger	Q_pval_Inverse variance weighted	egger_intercept	se	pval
u2u7Va	VSRIay	outcome	exposure	546	-0.0620573	0.0511299401592447	0.225382592461936	0.0382336212017475	0.94 (0.89-1.00)	0.94 (0.84-1.06)	0.90 (0.64-1.26)	545	0.0762412010260271	0.0806049997122182	0.000228331828765634	0.00418915467927667	0.956552464458305

## Sheet: Table S10
Table S10. AD Tumor necrosis factor levels-results.
id.exposure	id.outcome	outcome	exposure	nsnp	b_MR Egger	se_MR Egger	pval_MR Egger	pval_Weighted median	estimate_Inverse variance weighted	estimate_Weighted mode	estimate_Simple mode	Q_df_Inverse variance weighted	Q_pval_MR Egger	Q_pval_Inverse variance weighted	egger_intercept	se	pval
U9S4Oj	NCY4Kk	outcome	exposure	29	0.0533568654211968	0.190820928152398	0.781901939276573	0.0427490994719087	0.80 (0.67-0.96)	0.76 (0.48-1.19)	0.75 (0.45-1.23)	28	0.912008557493399	0.849868695145184	-0.031466	0.0192395660197939	0.113554127003664
